# Supplementary material for: Voltage-gated proton channels from fungi highlight role of peripheral regions in channel activation
Source: Commun Biol. 2021 Feb 26;4:261. doi: 10.1038/s42003-021-01792-0 (PMC7910559; doi:10.1038/s42003-021-01792-0)
Supplement: Supplementary file 4 — Supplementary Data 1 [file 42003_2021_1792_MOESM4_ESM.xlsx]

## Sheet: Fig. 1
Fig. 1e G-Vs of SlHv1 and AoHv1 under symmetrical pH6.0																		Fig. 1f Activation kinetics of SlHv1 and AoHv1 at reference voltages
SlHv1	G/Gmax								AoHv1	G/Gmax								τon(Vref) (s)
V (mV)	Expt #1	Expt #2	Expt #3	Expt #4	Expt #5	Expt #6	Expt #7		V (mV)	Expt #1	Expt #2	Expt #3	Expt #4	Expt #5	Expt #6	Expt #7		SlHv1 (n=7)	AoHv1 (n=6)
120		0.99208		0.99097	1	1	0.98851		60	0.98662	0.97895			1.00802				10.4132	1.48878
110	1.00664	0.99393	0.97518	0.98418	0.99252	0.98982	0.99985		50	0.96681	0.98541	1		0.98782	0.97069	0.97332		8.73711	2.03681
100	1.00902	1	0.98133	1	0.98988	0.98564	1.00553		40	0.99973	0.96562	0.98638	0.99152	1.00168	0.97913	0.97955		8.47325	1.08427
90	0.98929	0.98894	0.99834	0.98107	0.96268	0.95132	1		30	0.96633	0.93608	0.993	0.99101	0.97866	0.99137	0.98486		8.94927	2.23536
80	0.9903	0.98894	0.98924	0.95238	0.92834	0.94367	0.98994		20	0.93019	0.9463	0.99375	1	0.99216	0.98338	1		11.7569	1.55401
70	0.94211	0.96798	1	0.90047	0.82511	0.85665	0.97761		10	0.85082	0.89171	0.96419	0.99176	0.93931	0.94861	0.99258		11.9861	1.85088
60	0.90483	0.93436	0.96398	0.73475	0.67435	0.6936	0.88617		0	0.81893	0.84048	0.90951	0.94966	0.85248	0.80792	0.95717		10.3873
50	0.77754	0.82558	0.86091	0.4877	0.44262	0.45042	0.65421		-10	0.66486	0.65788	0.68725	0.68021	0.62861	0.40393	0.79461
40	0.38842	0.47521	0.52507	0.18755	0.17321	0.14547	0.31153		-20	0.38538	0.33237	0.31701	0.23363	0.33301	0.08439	0.36787
30	0.14132	0.13666	0.18479	0.05493	0.05404	0.0367	0.07052		-30	0.14758	0.15683	0.11161	0.05087	0.12818	0.02486	0.07129
20	0.10078	0.03425	0.05	0.01509	0.03985	0.00861	0.01203		-40	0.00699	0.08996	0.03257	0.01414	0.10607	0.01462	0.01446
10	0.05507	0.01964	0.02107	0.01131	0.0243	0.00347	0.00755		-50	0.01068	0.07797	0.01775	0.01094	0.09242	0.01455	0.00785
0	0	0.01775	0.0122	0.00826	0.01741	0.00487	0.00641		-60	0.00921	0.04683	0.01112	0.00341	0.00844	0.01321	0.00668
-10	0	0.01733	0.01397	0.00872	0.01968	0.0016	0.00188		-70	0.01762	0.01532	0	4.04747e-06		0.01112	0.00712
-20	0	0.00498	0.0108	0.00789	0.02115	-4.68855e-06	-0.00138

## Sheet: Fig. 2
Fig. 2b Proton selectivity of SlHv1						Fig. 2d Proton selectivity of AoHv1
SlHv1	Vrev(mV)					AoHv1	Vrev(mV)
ΔpH (pHo-pHi)	Expt #1	Expt #2	Expt #3	Expt #4		ΔpH (pHo-pHi)	Expt #1	Expt #2	Expt #3	Expt #4
-0.5	31	31.3	32.9	39.3		-0.5	28.6	29.2	26.7
0	0.66	-6.01	-0.53	0.74		0	0.96	-4.65	0.76	0.7
0.5	-30.1	-29.4	-24.6			0.5	-24.7	-33.5	-31.2	-34.5
1	-46.7	-54	-51.9			1	-52.2	-49.9	-47.6	-55.1

## Sheet: Fig. 3
Fig. 3i Average shifts in V1/2 as a function of change in ΔpH (ΔΔpH) measured from G-Vs								Fig. 3j V1/2 of G-Vs from SlHv1 as a function of pH under symmetrical conditions									Fig. 3k V1/2 of G-Vs from AoHv1 as a function of pH under symmetrical conditions
ΔΔpH = +1		ΔΔpH = -1						SlHv1	pHi=pHo=5.5 (n=6)	pHi=pHo=6.0 (n=5)	pHi=pHo=6.5 (n=6)						AoHv1	pHi=pHo=5.5 (n=4)	pHi=pHo=6.0 (n=4)	pHi=pHo=6.5 (n=3)
SlHv1 (n=6)	AoHv1 (n=3)	SlHv1 (n=5)	AoHv1 (n=4)						34.42	44.9	64.29							-9.8	-8.16	-6.48
-87.93	-86.8	80.38	107.84						46.07	53.15	56.52							-6.74	-12.15	-5.22
-79.84	-93.36	80.21	95.9						46.08	54.86	58							-11.07	-13.65	-5.16
-85.2	-94.04	83.4	90.73						44.28	50.33	61.9							-11.38	-18.41
-85.75		71.12	92.1						38.87	49.13	63.6
-87.14		81.11							47.52		62.51
-86.67

## Sheet: Fig. 4
Fig. 4b Inhibition of AoHv1 and SlHv1 by 200 μM 2GBI and 20 μM ClGBI							Fig. 4e Quantification of the inhibition of the indicated channels by 100 μM ZnCl2							Fig. 4f Changes in activation kinetics induced by ZnCl2 for the indicated channels.
% Inhibition							% Inhibition by ZnCl2							τon(+)/τon(-)
2GBI (200 μM)			ClGBI (20μM)				100µM			0.5µM				100µM		0.5µM
SlHv1 (n=6)	AoHv1 (n=4)	hHv1 (n=5)	SlHv1 (n=4)	AoHv1 (n=4)	hHv1 (n=5)		SlHv1 (n=5)	AoHv1 (n=4)	hHv1 (n=4)	hHv1 (n=3)				SlHv1 (n=5)	AoHv1 (n=4)	hHv1 (n=3)
70	88	80	49	84	92		12	57	98	54				1.59749	2.90695	37.1718
66	89	78	52	85	94		15	56	94	58				1.59962	3.2346	12.3034
71	83	82	51	79	93		21	55	99	65				1.54514	4.18331	42.3263
76	87	84	50	84	95		8	60	98					1.07974	2.57661
69		81			94		14		--					1.53021
71

## Sheet: Fig. 5b-c
Fig. 5b kinetics of activation of chimeric and wild type proteins											Fig. 5c Half deactivation times (t1/2) for the three channels
τon(+60mV)(s)											t1/2 (-100mV)(s)
A.o. (n=5)	ChL1-2 (n=9)	ChL1-2b (n=5)	ChL3-4 (n=7)	ChCT2 (n=6)	ChL1-2a (n=6)	S.l. (n=7)	ChCT3 (n=6)	ChCT1 (n=5)	ChL2-3 (n=5)		A.o. (n=6)	ChL3-4 (n=7)	S.l. (n=4)
0.41101	0.06621	0.2304	3.60895	3.95766	0.85817	4.74832	4.81767	0.37926	3.89724		0.2552	0.956	0.0759
0.23662	0.1929	0.12257	4.42985	2.81335	0.95456	4.01294	5.01501	0.11957	7.61164		0.209	1.1825	0.0637
0.26641	0.23411	0.16234	3.88752	7.25009	1.15225	3.92631	4.83763	0.2425	5.89595		0.2133	1.6052	0.0716
0.14752	0.20397	0.16534	6.50236	5.12809	1.10465	5.56527	5.90305	0.26928	3.34832		0.2376	1.9738	0.0623
0.36568	0.1871	0.18571	4.34397	6.2647	0.79832	6.39392	6.40561	0.31455	6.8367		0.1937	0.7138
	0.13712		3.80102	7.69123	0.89804	6.00861		0.16752			0.1234	0.9413
	0.19673		2.47955			5.35256				--		0.5272
	0.12398
	0.11837

## Sheet: Fig. 5d-e
Fig. 5d Voltage dependences of chimeras with swapped extracellular regions
ChL1-2a	G/Gmax							ChL1-2b							ChL1-2											ChL3-4	G/Gmax
V(mV)	Expt #1	Expt #2	Expt #3	Expt #4	Expt #5	Expt #6		V(mV)	Expt #1	Expt #2	Expt #3	Expt #4	Expt #5		V(mV)	Expt #1	Expt #2	Expt #3	Expt #4	Expt #5	Expt #6	Expt #7	Expt #8	Expt #9		V(mV)	Expt #1	Expt #2	Expt #3	Expt #4	Expt #5	Expt #6	Expt #7
110					1.02595	0.95845		80	1	1	0.94708	0.95348	0.99784		80	0.99938					0.97359	1.01441	1	0.97802		90	0.99764	0.95083			0.96736	0.92132
100					0.99459	0.96723		70	0.98629	0.96423	0.95924	0.92763	0.99217		70	0.98638	1.00558	0.96907	0.98255	0.94291	0.91785	0.95903	0.99208	0.94127		80	1.02144	1.02124	1.01808		1.01674	1.00001	0.95619
90	1	1	1	1.03093	0.98229	0.9796		60	0.91625	0.99532	1	1.01752	0.95578		60	0.99765	0.97691	0.98957	0.96561	0.98931	0.98524	0.95447	0.98294	0.92571		70	0.96491	1.01892	0.97775		0.93723	0.90427	1
80	0.97241	0.99975	0.93498	0.97272	0.93516	0.92573		50	0.96602	0.93506	0.95282	0.91042	0.93939		50	0.98123	0.87394	0.93756	0.95044	1	0.90079	0.88525	0.96169	0.92974		60	0.91366	0.93387	0.93331	0.92618	0.80958	0.95372	0.9181
70	0.90105	0.91361	0.84408	0.93144	0.92763	0.9096		40	0.88798	0.96961	0.82995	0.80292	0.78528		40	1.01698	0.87379	0.86967	0.89112	0.85304	1	0.86072	0.93177	0.9267		50	0.89634	0.92814	0.91403	0.85991	0.74231	0.85799	0.95343
60	0.85199	0.89907	0.77452	0.8733	0.88176	0.80392		30	0.80201	0.82806	0.83451	0.83337	0.65629		30	0.98383	0.81185	0.85162	0.8076	0.81536	0.84843	0.87375	0.87927	0.86619		40	0.78245	0.7228	0.74698	0.7015	0.46261	0.68732	0.70565
50	0.62863	0.85363	0.5245	0.66391	0.7228	0.68175		20	0.65608	0.56733	0.55422	0.72307	0.37074		20	0.88832	0.56257	0.79344	0.58483	0.62926	0.69151	0.70965	0.7905	0.69531		30	0.51461	0.35284	0.51009	0.42414	0.26854	0.40011	0.37033
40	0.30281	0.4603	0.22791	0.33015	0.37	0.27205		10	0.3458	0.26072	0.26462	0.43235	0.19492		10	0.55236	0.32005	0.55498	0.30648	0.53706	0.4707	0.52555	0.48014	0.37193		20	0.26132	0.17556	0.22918	0.22793	0.14022	0.15128	0.11112
30	0.07766	0.16621	0.07461	0.11056	0.09454	0.06964		0	0.22968	0.0955	0.14353	0.23258	0.11781		0	0.12922	0.18219	0.42829	0.12439	0.34507	0.24227	0.24875	0.19792	0.17969		10	0.16282	0.09547	0.09349	0.12875	0.08081	0.06184	0.043
20	0.01916	0.09257	0.03507	0.03506	0.02254	0.03564		-10	0.10304	0.04393	0.08113	0.04657	0.08174		-10	0.03487			0.05856	0.21344	0.14724	0.16146	0.06654	0.07159		0	0.09293	0.07663	0.05026	0.08519	0.06679	0.05785	0.03861
10	0.01106	0.06325	0.03071	0.02859	0.01187	0.02717		-20	0.07911	0.027	0.07406	0.0239	0.02522		-20	0.02048			0.03733	0.15023	0.0725	0.11455	0.06571	0.01308		-10	0.10584	0.0236	0.05559	0.03057	0.05724	0.01349	0.04334
0	0.00837	0.04432	0.02695	0.02018	0.01147	0.019		-30	0.06535	0.01763	0.03003	0.02224	0.0124		-30	0.01617			0.02202		0.05001	0.12205	-0.01097	0.04074		-20	0.09181	0.01173	0.000599763	0.01948	0.05154	-0.02112	0.05368
-10	0.00601	0.03823	0.02712	0.02029	0.00737	0.021		-40	0.01247	0.01357	0.01987	0.01872	0.01734		-40				0.01278		0.04557	0.09204	0.01469	0.02091		-30	0.0448	0.02584	0.00595	0.01641	0.02284	0.01749	0.07868
-20	0.00429	0.01514	0.03033	0.01593	0.00074384	0.0138		-50	0	0.00529	0.01979	0.01888	0.01425		-50				0.00985		-0.000877877	0.0612	-0.00104	1.83534e-06		-40	-4.2787e-06	4.70223e-06	-3.00928e-07	0.00329	0.00536	0.01485	0.07952
-30	0.00352	0.01203	0.02412	0.0111	0.00304	0.01161		-60	0.01648	0.00297	0.00632	0.00549	0.01729		-60				5.45243e-06		-1.9083e-06	0.02933	0.01992			-50	0.00652	-0.02198	-0.00346	0.00175		3.65879e-06	0.09229
-40	0.00299	0.00893	0.02415	0.01129	0.0074	0.0126
Fig. 5e Voltage dependences of chimeras with swapped intracellular regions
ChCT1								ChCT2								ChCT3	G/Gmax							ChL2-3	G/Gmax
V(mV)	Expt #1	Expt #2	Expt #3	Expt #4	Expt #5	Expt #6		V(mV)	Expt #1	Expt #2	Expt #3	Expt #4	Expt #5	Expt #6		V(mV)	Expt #1	Expt #2	Expt #3	Expt #4	Expt #5	Expt #6		V(mV)	Expt #1	Expt #2	Expt #3	Expt #4	Expt #5
120					0.97575	1		120	0.97901	0.9814	0.99649	0.9946	1.03102	1.00035		120	1	1	1.02247	1.00866	1	1		130	0.9227	0.98457	0.91629	0.90062	1
110				0.97982	0.91225	0.94495		110	1.00334	0.97297	1	0.9977	0.99242	1.01953		110	0.99612	1.01865	0.95296	1.00091	0.98637	0.99534		120	0.83911	0.8645	0.8595	0.8641	0.87488
100				0.89074	0.82786	0.87948		100	1	0.99196	0.99714	1.00932	1.00615	1.01683		100	0.99137	0.98005	0.97607	1	1.00802	0.9971		110	0.731	0.82953	0.66202	0.74427	0.84512
90	0.84136	0.92407	0.86675	0.8219	0.74532	0.80753		90	0.99605	1	0.9881	1.00744	0.99439	0.98886		90	0.97867	0.94648	0.96085	0.98077	1.00666	0.99374		100	0.60409	0.70842	0.35412	0.65881	0.7575
80	0.77718	0.83074	0.74606	0.67628	0.62483	0.72349		80	0.98697	0.99121	0.98321	1.00341	0.96621	0.95736		80	0.929	0.93468	0.94138	0.97206	0.94912	0.96851		90	0.4751	0.58787	0.20041	0.55871	0.62021
70	0.64482	0.70892	0.61388	0.56836	0.50331	0.60751		70	0.98437	0.96731	0.93373	0.99447	0.89475	0.89005		70	0.82519	0.92242	0.83814	0.92089	0.88377	0.91956		80	0.34256	0.46815	0.09881	0.45086	0.44589
60	0.47236	0.55066	0.43256	0.39877	0.34935	0.45566		60	0.94363	0.9622	0.78947	0.97418	0.76681	0.76612		60	0.68269	0.89639	0.68811	0.80783	0.71006	0.80524		70	0.21685	0.28799	0.05191	0.33764	0.32287
50	0.22389	0.33339	0.30785	0.20776	0.22365	0.29346		50	0.80712	0.91604	0.53023	0.86494	0.51269	0.51522		50	0.48624	0.64978	0.4359	0.53716	0.44255	0.52366		60	0.10655	0.16376	0.01012	0.23629	0.15165
40	0.09312	0.1436	0.16536	0.10993	0.09936	0.16496		40	0.4334	0.63006	0.20201	0.66677	0.18547	0.20165		40	0.20847	0.33318	0.15067	0.23191	0.16072	0.19771		50	0.03962	0.07024	0.03291	0.14986	0.06531
30	0.02792	0.05294	0.08095	0.04792	0.03164	0.09539		30	0.13548	0.26191	0.05635	0.27817	0.03979	0.05586		30	0.0517	0.07	0.01398	0.08005	0.03515	0.04674		40	0.0223	0.03322	0.00591	0.06126	0.02353
20	-0.00216	0.01682	0.03899	0.02175	0.01403	0.04987		20	0.03839	0.0825	0.02125	0.06922	0.00824	0.0252		20	0.00998	0.0765	-0.02382	0.02254	0.0053	0.01981		30	0.01499	0.01758	0.00321	0.03514	0.01517
10	-0.01018	0.01545	0.00585	0.01019	0.00807	0.05165		10	0.0255	0.04409	0.01264	0.012	-0.00102	0.01656		10	0.0029	0.02636	0.02357	0.00874	0.000600214	0.0132		20	0.01417	0.01198	-0.00050709	0.02718	0.01804
0	-8.85205e-07	-0.00847	0.00918	0.01042	0.02328	0.03263		0	0.00862	0.03864	0.01187	-0.00203	0.000464139	0.01481		0	0.00139	1.16167e-06	0.02694	0.00184	0.000527368	0.01168		10	0.01246	0.00695	-0.0094	0.02258	0.01448
-10		0.0069	-0.01431	0.01006	-0.00604	0.02861		-10	0.01117	0.03021	0.01	-0.00634	-0.00193	0.00873		-10	0.0009203	0.01154	0.02161	-2.57945e-06	1.44773e-06	0.01094		0	0.01171	-0.000733927	-0.01644	0.0073	0.02829
-20		4.38053e-06	0.01299	0.01825	-0.00387	0.01416		-20	-0.01902	0.03173	0.01026	-0.000479965	-0.000488866	0.0087		-20	0.000929178	0.00224		0.00329	0.000152519	0.00813		-10	0.00412		0.00237	0.00632	0.00544
-30		0.00224	-8.78941e-05	-3.74141e-06	4.0382e-06	-1.60795e-06		-30			0.01015	-1.2986e-06												-20	0.00116		-7.0969e-07	0	0.0095

## Sheet: Fig. 6
Fig. 6a G-V curve of ChL1-2b+L3-4 chimera							Fig. 6b Time constant of activation (τon) and half-maximal deactivation time (t1/2) of ChL1-2b+3-4 compared to parent channels SlHv1 and AoHv1.
ChL1-2b+L3-4	G/Gmax						τon(+60mV)(s)				t1/2 (-80mV)(s)
V(mV)	Expt #1	Expt #2	Expt #3	Expt #4	Expt #5		A.o. (n=5)	ChL1-2b+L3-4 (n=5)	S.l. (n=7)		A.o. (n=4)	ChL1-2b+L3-4 (n=5)	S.l. (n=5)
90		1.03406	1	0.99866	1.00827		0.41101	0.30522	4.74832		0.3098	0.068	0.1616
80		0.98078	0.97623	1.05008			0.23662	0.35595	4.01294		0.3121	0.0414	0.1456
70	1	0.99518	0.97179	0.92392	0.92743		0.26641	0.43704	3.92631		0.2273	0.0721	0.1166
60	0.94185	1.04256	0.87275	0.9682	0.94184		0.14752	0.79852	5.56527		0.2398	0.0654	0.1787
50	1.03479	0.92458	0.8667	0.8884	0.94568		0.36568	0.58005	6.39392			0.0883	0.0891
40	0.8287	0.92357	0.82701	0.79945	0.89099				6.00861
30	0.76032	0.8399	0.76836	0.72976	0.81994				5.35256
20	0.62372	0.73033	0.6511	0.56042	0.66351
10	0.50384	0.43666	0.44939	0.38758	0.45588
0	0.42544	0.22478	0.24254	0.17584	0.28286
-10	0.32438	0.08218	0.10777	0.12516	0.14653
-20	0.19215	0.04777	0.06406	0.06707	0.08202
-30	0.10011	0.03441	0.03566	0.03251	0.05859
-40	0.03285	0.02387	0.03044	0.04071	0.03543
-50	0.01013	0.01902	0.01795	0.02606	0.02575
-60		0.00887	0.00932	0.01098	0.00756
-70		0.00427	0.00484	0.00464	-0.00323

## Sheet: Fig. S3
Fig. S3e Gating charge (zg) associated with voltage-dependent activation of SlHv1 and AoHv1
Zg
SlHv1 (n=5)	AoHv1 (n=5)
5.47086	4.9248
5.12572	5.30071
5.60566	4.79279
4.58271	6.2986
4.40696	5.11708

## Sheet: Fig. S4
Fig. S4c Averaged increases in current (potentiation) and activation rate (acceleration) caused by the mechanical stimulus (ΔP = -10 mmHg) in fungal Hv1s compared to human channel
Potentiation (I2/I1)				Acceleration (τ1/τ2)-1
SlHv1 (n=6)	AoHv1 (n=8)	hHv1 (n=23)		SlHv1 (n=6)	AoHv1 (n=8)	hHv1 (n=23)
1.50945	1.11236	1.42005		1.88907	1.42123	7.59444
1.7426	1.23733	1.54747		4.88007	1.6676	8.50122
1.59069	1.09805	1.34261		3.34864	1.72781	3.67582
1.40115	1.34687	1.65232		2.99301	3.02549	3.54699
1.87721	1.27961	1.36661		3.74945	2.03639	4.48555
1.49888	1.30497	1.11251		2.29039	2.85822	4.89974
	1.46872	1.09873			2.39304	2.00661
	1.19026	1.05368			2.22056	2.11062
		1.1				1.2369
		1.34842				3.75378
		1.43607				6.92954
		1.07964				2.57973
		1.48173				7.24693
		1.79548				7.2114
		1.22209				5.17414
		1.10005				4.5971
		1.40735				6.74361
		1.24546				3.02915
		1.13913				6.90169
		1.17965				3.7973
		1.48348				4.25739
		1.85024				9.96928
		1.12378				1.53254

## Sheet: Fig. S6
Fig. S6 G-V relationship of chimera ChL2-3 under symmetrical pH5.5 (symmetrical pH6.0 is the same as Fig. 5e)
ChL2-3 (pHi=pHo=5.5)	G/Gmax
V(mV)	Expt #1	Expt #2	Expt #3	Expt #4	Expt #5
130	1	0.94019	0.87884	0.99105	0.83847
120	0.8918	0.86699	0.79373	0.92585	0.77435
110	0.75251	0.78411	0.67571	0.77935	0.69839
100	0.61632	0.71629	0.56322	0.6507	0.61092
90	0.48694	0.50403	0.40986	0.5302	0.53528
80	0.35152	0.40489	0.29631	0.35349	0.40627
70	0.21851	0.26302	0.18324	0.23035	0.34888
60	0.11565	0.18385	0.10654	0.13831	0.25616
50	0.04311	0.07909	0.05075	0.06778	0.17233
40	0.01221	0.0538	0.0273	0.02837	0.10573
30	0.00493	0.03151	0.01683	0.02074	0.05977
20	0.00296	0.01562	0.01262	0.01914	0.04342
10	0.00183	0.00765	0.00665	0.01546	0.0286
0	0.00181	0.00526	0.00783	0.01385	0.0062
-10	0.00102		0.00657	0.01594	0.000674301
-20	0.00119		0.00548	0.01241	-0.00221
